# Supplementary material for: Limited Clinical Utility of Remote Ischemic Conditioning in Renal Transplantation: A Meta-Analysis of Randomized Controlled Trials
Source: PLoS One. 2017 Jan 27;12(1):e0170729. doi: 10.1371/journal.pone.0170729 (PMC5271340; doi:10.1371/journal.pone.0170729)
Supplement: S2 Table — (XLSX) [file pone.0170729.s003.xlsx]

## Sheet: Total
Author	Year	No. of patients	Mean age	Males (%)	RIC type	RIC procedure	Donor type	Preoperative HD n(%)
Krogstrup	2016	109/113	58.1(49.5-65.0)/ 61.4(49.4-66.6)	60/61	perconditioning	4 cycles of 5-minute ischemia and 5-minute reperfusion of the thigh	DCD/DBD	68(62)/65(58)
Nicholson	2015	40/40	45±14/47±14	67.5/52.5	perconditioning	4 cycles of 5-minute ischemia and 5-minute reperfusion of the thigh	Living-donor	23(58) / 20(50)
MacAllister	2015	102/99	47.6±15.1/46.8±15.1	72.4/61.1	preconditioning	4 cycles of 5-minute ischemia and 5-minute reperfusion of the arm	Living-donor	51(50) / 51(52)
Wu	2014	24/24	40.6±11.6/39.7±10.2	50/62.5	perconditioning	3 cycles of 5-minute ischemia and 5-minute reperfusion of the iliac artery	DCD	18(75) / 17(71)
Kim	2014	30/30	49(39-52)/46(36-50)	66.7/70	postconditioning	3 cycles of 5-minute ischemia and 5-minute reperfusion of the arm	Living-donor	27(90) / 28(93)
Chen	2013	20/20	30.6±7.0/32.5±10.3	70/80	preconditioning	3 cycles of 5-minute ischemia and 5-minute reperfusion of the thigh	Living-donor	Unclear

## Sheet: quality
Author	Year	Randomization method	Blind	Explanation for withdrawals/dropouts	Jadad Score	Allocation concealment	Intention-to-treat analysis
Krogstrup	2016	online randomisation programme	Double	YES	5	Unclear	YES
Nicholson	2015	Computer generated	Double	YES	5	Sealed envelopes	YES
MacAllister	2015	Ceb-based service	Double	YES	5	Sealed envelopes	YES
Wu	2014	Unclear	Single	YES	2	Unclear	Unclear
Kim	2014	Computer generated	Double	YES	5	Sealed envelopes	Unclear
Chen	2013	Unclear	Single	YES	2	Unclear	Unclear

## Sheet: DGF
Author	Year	RIC		Control		Definition of DGF	Time
		Event	Total	Event	Total
Krogstrup	2016	31	109	34	113	defined as the requirement for dialysis in the first 7 days posttransplant	within 7d
Nicholson	2015	0	40	4	40	defined as the requirement for dialysis in the first 7 days posttransplant	within 7d
MacAllister	2015	7	102	5	99	either the need for dialysis in the first 7 days after transplantation or serum creatinine levels increase, remain unchanged or decrease by < 10% per day in 3 consecutive days in the first week after transplantation	within 7d
Wu	2014	0	24	3	24	need for dialysis during the first week after transplantation	1 w
Kim	2014	6	30	9	30	hemodialysis within 1 week of transplantation	1 w
Chen	2013	2	20	1	20	uncler	1 m

## Sheet: AR
Author	Year	RIC		Control		Definition of AR	Time
		Event	Total	Event	Total
Nicholson	2015	8	40	6	40	the need for allograft nephrectomy or return to renal replacement therapy	3 months
MacAllister	2015	23	102	24	99	biopsy-proven rejection, clinical acute rejection or steroid-resistant rejection	12 months
Wu	2014	0	24	0	24	according to the clinical criteria	unclear
Kim	2014	1	30	3	30	unclear	unclear

## Sheet: graft loss
Author	Year	RIC		Control		Time
		Event	Total	Event	Total
Krogstrup	2016	4	109	2	113	Unclear
Nicholson	2015	0	40	1	40	3 months
MacAllister	2015	2	102	5	99	3 months
		3	102	6	99	12 months
Wu	2014	1	24	0	24	on 11 d

## Sheet: 50% fall in creatinine
Author	Year	24h			48h			72h
		RIC	Control	total	RIC	Control	total	RIC	Control	total
Nicholson	2015	14	21	40/40
MacAllister	2015	44	40	102/99	67	69	102/99	11	8	102/99
Kim	2014	26	18	30/30

## Sheet: eGFR
Author	Year	3 months			12 months			unit
		RIC	Control	total	RIC	Control	total
Krogstrup	2016	39±17.4	39±15.6	97/106				ml/minute/1.73 m2
Nicholson	2015	49±18	50±14	40/40				ml/minute
MacAllister	2015	57.3±17.5	54.2±17.2	98/93	64.9±22.6	59.2±20.2	97/95	ml/minute/1.73 m2
Wu	2014	68.8±26.2	61.8±25.6	24/24				ml/minute
Kim	2014				59.1±18.2	59.9±13.2	30/30	ml/minute/1.73 m2

## Sheet: hospital stay
Author	Year	RIC			Control			Unit
		Mean/median	SD/(IQR)	total	Mean/median	SD/(IQR)	total
Krogstrup	2016	9	4.8	109	10	4.8	113	d
Nicholson	2015	7.5	2.5	40	7.7	2.9	40	d
Kim	2014	19	8.1	30	22	7.4	30	d
Chen	2013	14.5	11	20	17	6.8	20	d
